# Supplementary material for: Biochar Decreases Fertilizer Leaching and Promotes Miscanthus Growth in Saline-Alkaline Soil
Source: Plants (Basel). 2023 Oct 23;12(20):3649. doi: 10.3390/plants12203649 (PMC10609680; doi:10.3390/plants12203649)
Supplement: Supplementary file 1 [file plants-12-03649-s001.zip]

Archive with 1 entries (1 files):
- plants-2652058-supplementary.pdf
